# Supplementary material for: Pharmacological Blockade of the Adenosine A2B Receptor Is Protective of Proteinuria in Diabetic Rats, through Affecting Focal Adhesion Kinase Activation and the Adhesion Dynamics of Podocytes
Source: Cells. 2024 May 16;13(10):846. doi: 10.3390/cells13100846 (PMC11119713; doi:10.3390/cells13100846)
Supplement: Supplementary file 1 [file cells-13-00846-s001.zip]

Archive with 1 entries (1 files):
- cells-2920960-supplementary.pdf
